# Supplementary material for: Direct observation of coordinated assembly of individual native centromeric nucleosomes
Source: EMBO J. 2023 Jul 20;42(17):e114534. doi: 10.15252/embj.2023114534 (PMC10476280; doi:10.15252/embj.2023114534)
Supplement: Supplementary file 3 — Movie EV1 [file EMBJ-42-e114534-s005.zip]

Archive with 4 entries (4 files):
- Movie EV1.rtf
- __MACOSX/._Movie EV1.rtf
- Movie EV1.avi
- __MACOSX/._Movie EV1.avi
